# Supplementary material for: Genomic Predictors of Brisk Walking Are Associated with Elite Sprinter Status
Source: Genes (Basel). 2022 Sep 23;13(10):1710. doi: 10.3390/genes13101710 (PMC9602420; doi:10.3390/genes13101710)
Supplement: Supplementary file 1 [file genes-13-01710-s001.zip]

Archive with 1 entries (1 files):
- genes-1932262-supplementary.xlsx
