# Supplementary material for: Genomic Predictors of Brisk Walking Are Associated with Elite Sprinter Status
Source: Genes (Basel). 2022 Sep 23;13(10):1710. doi: 10.3390/genes13101710 (PMC9602420; doi:10.3390/genes13101710)
Supplement: Supplementary file 1 [file genes-13-01710-s001.zip › genes-1932262-supplementary.xlsx]

## Sheet: Table S1
Table S1. Overview of SNPs and prior associations.								Retrieved from Timmins et al. 2020 (PMID: 33128006)
Chromosome	Gene or near gene	SNP	Position	SNP Localization	Alleles	Effect allele (reference)	Other allele (alternative)	MAF for brisk walking	Beta for brisk walking	P-value for brisk walking	Beta (Adj for BMI) for brisk walking	P-value (Adj for BMI) for brisk walking	Allele associated with increased walking speed	P value for handgrip strength in the UK Biobank cohort
1	SWT1	rs10797999	185,137,628	Intronic	C/T	C	T	0.41	−0.0072	1.42 × 10−8	−0.0054	8.84 × 10−6	T	3.0e-9
1	ADAM15	rs11264302	155,028,522	Intronic	G/A	G	A	0.47	0.0071	2.53 × 10−8	0.0055	5.31 × 10−6	G	ns
1	PABPC4	rs113825410	40,057,543	Intergenic	A/G	A	G	0.22	0.0098	5.52 × 10−11	0.0068	1.87 × 10−6	A	ns
1	CCT3	rs11548200	156,290,656	Exonic	T/C	T	C	0.07	0.0156	5.51 × 10−10	0.0111	4.67 × 10−6	T	ns
1	SDCCAG8	rs12127073	243,614,705	Intronic	C/G	C	G	0.11	−0.0141	1.40 × 10−12	−0.0115	1.60 × 10−9	G	0.03
1	ADGRB2	rs12739999	32,207,990	Intronic	G/A	G	A	0.17	0.0116	3.44 × 10−12	0.0084	1.58 × 10−7	G	ns
1	IGSF3	rs699785	117,200,750	Intronic	G/A	G	A	0.24	−0.0082	2.29 × 10−8	−0.0066	2.94 × 10−6	A	ns
2	BCL11A	rs13005495	60,157,097	ncRNA	T/G	T	G	0.42	0.0072	1.16 × 10−8	0.0054	1.07 × 10−5	T	0.039
2	PIGF	rs1531133	46,843,631	Intronic	A/G	A	G	0.42	−0.0071	2.46 × 10−8	−0.0051	2.79 × 10−5	G	0.035
2	CCNT2	rs17698630	135,691,725	Intronic	A/G	A	G	0.18	−0.0097	3.12 × 10−9	−0.0074	1.92 × 10−6	G	3.9e-12
2	NYAP2	rs2054079	226,486,752	Intronic	C/T	C	T	0.32	−0.0084	4.30 × 10−10	−0.0069	6.68 × 10−8	T	0.014
2	ARHGAP15	rs5026760	144,137,353	ncRNA	A/G	A	G	0.17	−0.0096	1.64 × 10−8	−0.0083	3.02 × 10−7	G	ns
2	FHL2	rs55680124	105,984,624	ncRNA	C/T	C	T	0.16	0.0102	2.57 × 10−9	0.0072	1.09 × 10−5	C	0.0015
3	CGGBP1	rs114547690	88,100,210	Intergenic	A/G	A	G	0.12	0.0110	1.38 × 10−8	0.0063	5.53 × 10−4	A	0.0078
3	MST1R	rs2280406	49,941,436	UTR5	G/A	G	A	0.49	0.0101	6.10 × 10−16	0.0048	6.81 × 10−5	G	ns
3	PPARG	rs2920503	12,324,230	Intergenic	C/T	C	T	0.29	−0.0078	2.91 × 10−8	−0.0051	1.49 × 10−4	T	0.019
3	SETD5	rs62246314	9,504,099	Intronic	G/A	G	A	0.10	0.0114	4.10 × 10−8	0.0073	2.52 × 10−4	G	ns
3	H1FX	rs6763292	129,044,705	ncRNA	A/G	A	G	0.22	−0.0098	5.81 × 10−11	−0.0098	1.19 × 10−11	G	0.0000031
3	STIMATE	rs6798941	52,893,465	Intronic	C/T	C	T	0.30	0.0086	3.32 × 10−10	0.0051	8.09 × 10−5	C	0.00064
3	FOXP1	rs830627	71,675,270	Intergenic	G/A	G	A	0.42	−0.0076	2.93 × 10−9	−0.0059	1.05 × 10−6	A	0.000065
3	PCCB	rs9844666	135,974,216	UTR5	G/A	G	A	0.24	0.0081	2.97 × 10−8	0.0047	7.76 × 10−4	G	0.038
4	PCDH10	rs115202226	133,802,757	ncRNA	A/G	A	G	0.01	−0.0489	1.62 × 10−8	−0.0399	1.48 × 10−6	G	0.049
4	SLC39A8	rs13107325	103,188,709	Exonic	C/T	C	T	0.07	0.0240	6.31 × 10−24	0.0153	2.22 × 10−11	C	2.0e-17
4	HTT	rs362307	3,241,845	UTR3	C/T	C	T	0.08	0.0146	1.11 × 10−9	0.0094	3.75 × 10−5	C	0.0039
4	MAML3	rs57800857	140,863,365	Intronic	A/C	A	C	0.37	−0.0085	6.38 × 10−11	−0.0056	6.02 × 10−6	C	0.034
4	CENPC	rs72636700	68,019,509	Intergenic	T/C	T	C	0.17	0.0092	3.57 × 10−8	0.0079	7.92 × 10−7	T	ns
4	TMEM129	rs798750	1,717,171	Intergenic	G/A	G	A	0.38	0.0072	1.82 × 10−8	0.0065	8.84 × 10−8	G	ns
6	ZBTB22	rs1061801	33,282,338	UTR3	G/A	G	A	0.19	0.0087	4.61 × 10−8	0.0052	6.10 × 10−4	G	ns
6	UFL1	rs11152989	96,936,061	ncRNA	C/T	C	T	0.31	0.0080	3.13 × 10−9	0.0062	1.69 × 10−6	C	ns
6	C6orf106	rs205262	34,563,164	Intronic	A/G	A	G	0.27	0.0088	4.11 × 10−10	0.0035	9.20 × 10−3	A	ns
6	E2F3	rs4134943	20,483,407	Intronic	C/T	C	T	0.20	−0.0091	4.99 × 10−9	−0.0079	1.62 × 10−7	T	0.0000099
6	TFAP2B	rs4715208	50,829,471	Intergenic	A/G	A	G	0.25	0.0089	1.04 × 10−9	0.0033	1.94 × 10−2	A	0.0078
6	KLHL32	rs4839898	97,546,759	Intronic	G/A	G	A	0.11	−0.0130	1.95 × 10−10	−0.0106	5.58 × 10−8	A	ns
6	BTN3A2	rs9366651	26,336,696	Intergenic	G/T	G	T	0.49	−0.0093	2.00 × 10−13	−0.0076	3.04 × 10−10	T	ns
7	AUTS2	rs10452738	69,453,714	Intronic	A/G	A	G	0.32	0.0085	2.99 × 10−10	0.0063	8.23 × 10−7	A	0.02
7	PPP1R3A	rs7795394	113,560,607	Intronic	T/A	T	A	0.38	−0.0090	2.43 × 10−12	−0.0059	1.57 × 10−6	A	0.011
7	TYW1	rs7804774	66,903,028	Intergenic	A/G	A	G	0.19	−0.0089	3.24 × 10−8	−0.0081	1.49 × 10−7	G	ns
10	BTRC	rs10883618	103,117,653	Intronic	G/A	G	A	0.37	−0.0082	4.10 × 10−10	−0.0063	4.11 × 10−7	A	0.0044
10	MLLT10	rs1243184	21,931,937	Intronic	T/C	T	C	0.32	0.0096	8.81 × 10−13	0.0059	5.29 × 10−6	T	0.000057
10	CRTAC1	rs2439823	99,778,226	Intronic	A/G	A	G	0.45	0.0072	1.12 × 10−8	0.0036	2.92 × 10−3	A	0.0012
10	CTBP2	rs4109292	126,710,654	Intronic	G/A	G	A	0.49	−0.0073	7.82 × 10−9	−0.0049	4.02 × 10−5	A	ns
10	JMJD1C	rs7924036	65,191,645	Intronic	G/T	G	T	0.50	−0.0093	1.15 × 10−13	−0.0068	1.19 × 10−8	T	ns
11	DRD2	rs10750025	113,424,042	Intergenic	C/T	C	T	0.32	0.0086	2.03 × 10−10	0.0075	6.99 × 10−9	C	0.0043
11	MTCH2	rs11039324	47,665,686	Intergenic	G/A	G	A	0.40	0.0100	3.94 × 10−15	0.0053	1.44 × 10−5	G	1.3e-7
12	ACSS3	rs10862220	81,430,599	Intronic	T/G	T	G	0.32	−0.0084	2.50 × 10−10	−0.0072	1.09 × 10−8	G	ns
12	KNTC1	rs61954974	123,074,169	Intronic	T/C	T	C	0.26	0.0087	1.76 × 10−9	0.0045	9.76 × 10−4	T	ns
12	TMTC2	rs6539771	84,077,443	Intergenic	C/T	C	T	0.36	0.0081	7.51 × 10−10	0.0065	2.33 × 10−7	C	0.0025
14	AKAP6	rs12883788	33,303,540	Intergenic	C/T	C	T	0.46	0.0074	2.43 × 10−9	0.0041	5.03 × 10−4	C	0.0003
14	NAA30	rs45583845	57,858,194	Exonic	C/G	C	G	0.03	0.0205	1.03 × 10−8	0.0182	1.02 × 10−7	C	0.022
14	WDR25	rs7492565	100,985,577	Intronic	G/T	G	T	0.39	0.0078	9.37 × 10−10	0.0076	7.53 × 10−10	G	ns
14	NPAS3	rs8005131	33,591,105	Intronic	G/C	G	C	0.34	−0.0073	4.69 × 10−8	−0.0076	2.05 × 10−9	C	ns
14	RPL10L	rs8010773	46,956,863	ncRNA	T/C	T	C	0.38	0.0078	1.12 × 10−9	0.0051	2.89 × 10−5	T	ns
14	NRXN3	rs8011870	80,173,397	ncRNA	G/A	G	A	0.29	0.0077	3.16 × 10−8	0.0063	2.48 × 10−6	G	ns
15	ANP32BP1	rs11636600	75,609,488	Intergenic	G/A	G	A	0.13	0.0122	9.73 × 10−11	0.0107	2.74 × 10−9	G	6.8e-8
16	STX1B	rs34898535	31,025,641	Intergenic	C/T	C	T	0.38	−0.0071	3.30 × 10−8	−0.0023	6.30 × 10−2	T	ns
16	TUFM	rs7187776	28,857,645	UTR5	A/G	A	G	0.40	0.0094	1.80 × 10−13	0.0044	3.32 × 10−4	A	7.2e-8
16	FTO	rs9972653	53,814,363	Intronic	G/T	G	T	0.40	0.0103	8.58 × 10−16	−0.0039	1.19 × 10−3	G	ns
17	NMT1	rs2301597	43,173,273	Intronic	T/C	T	C	0.42	−0.0076	2.72 × 10−9	−0.0063	2.49 × 10−7	C	0.0000075
17	IGF2BP1	rs376942435	47,112,117	Intronic	A/C	A	C	0.30	−0.0084	6.26 × 10−10	−0.0046	4.36 × 10−4	C	ns
17	RTN4RL1	rs4516268	1,846,831	Intronic	C/A	C	A	0.19	−0.0095	2.44 × 10−9	−0.0051	8.40 × 10−4	A	ns
18	NPC1	rs1652376	21,109,466	UTR3	G/T	G	T	0.46	−0.0084	2.54 × 10−11	−0.0044	2.43 × 10−4	T	ns
18	PIK3C3	rs2469878	38,240,381	Intergenic	C/T	C	T	0.33	0.0074	3.59 × 10−8	0.0062	1.41 × 10−6	C	0.00014
18	TCF4	rs784257	53,397,199	ncRNA	T/C	T	C	0.19	0.0134	1.03 × 10−16	0.0101	4.81 × 10−11	T	ns
19	CRTC1	rs11881338	18,838,014	Intronic	T/A	T	A	0.49	−0.0074	3.68 × 10−9	−0.0041	6.30 × 10−4	A	ns
19	CCNE1	rs12461902	30,265,235	Intergenic	G/A	G	A	0.33	0.0082	1.13 × 10−9	0.0045	5.52 × 10−4	G	ns
19	ZNF568	rs1667369	37,489,617	Intergenic	A/C	A	C	0.37	0.0073	2.72 × 10−8	0.0061	7.74 × 10−7	A	0.0000019
19	MAST3	rs273512	18,224,729	Intronic	C/T	C	T	0.40	0.0095	6.91 × 10−14	0.0068	2.33 × 10−8	C	ns
19	KPTN	rs35741895	47,982,462	Intronic	A/G	A	G	0.12	0.0107	2.30 × 10−8	0.0104	1.48 × 10−8	A	ns
19	KDM4B	rs67625472	4,968,620	Intergenic	T/C	T	C	0.28	0.0077	4.22 × 10−8	0.0070	1.81 × 10−7	T	ns
20	GDF5	rs143384	34,025,756	UTR5	A/G	A	G	0.40	−0.0076	1.68 × 10−9	−0.0075	7.56 × 10−10	G	5.5e-46
Legend: ns: nonsignificant (p > 0.05)

## Sheet: Table S2
Table S2. Association of top 15 SNPs with exercise and health-related traits
Chromosome	Gene or near gene	Alleles	SNP	Allele associated with increased walking speed (Timmins et al. 2020) and elite sprinter status (current study)	Association with adiposity traits in the UK Biobank cohort	Association with increased appendicular lean mass (ALM) or whole body fat-free mass in the UK Biobank cohort	Association with increased handgrip strength in the UK Biobank cohort	Association with increased height in the UK Biobank cohort	Association with increased proportion of fast-twitch muscle fibers in the current study	Association with protection against falls in the last year in the UK Biobank cohort
2	FHL2	C/T	rs55680124	C	C allele: low BMI (P=1.1e-9); low body fat percentage (P=6.0e-8)	C allele: ALM (P=0.00042)	C allele (P=0.0015)	C allele (P=6.2e-10)	ns	C allele (P=0.0043)
4	SLC39A8	C/T	rs13107325	C	C allele: low BMI (P=5.4e-27); low body fat percentage (P=5.0e-23)	C allele: ALM (P=0.0039)	C allele (P=2.0e-17)	C allele (P=8.0e-18)	ns	C allele (P=0.0028)
6	E2F3	C/T	rs4134943	T	T allele: low body fat percentage (P=0.000067)	T allele: ALM (P=2.0e-8)	T allele (P=0.0000099)	T allele (P=0.00049)	ns	ns
19	ZNF568	A/C	rs1667369	A	A allele: low BMI (P=0.001); low body fat percentage (P=0.0017)	A allele: ALM (P=1.5e-10)	A allele (P=0.0000019)	A allele (P=0.0000044)	ns	A allele (P=0.0021)
20	GDF5	A/G	rs143384	G	G allele: low leg fat percentage (P=1.2e-14)	G allele: whole body fat-free mass (P=3.9e-147)	G allele (P=5.5e-46)	G allele (P=2.2e-308)	ns	ns
3	PPARG	C/T	rs2920503	T	T allele: low BMI (P=2.6e-8); low body fat percentage (P=7.1e-16)	T allele: ALM (P=4.8e-11)	T allele (P=0.019)	ns	ns	ns
7	AUTS2	A/G	rs10452738	A	A allele: low BMI (P=0.000063); low body fat percentage (P=0.00012)	ns	A allele (P=0.02)	A allele (P=0.00087)	ns	ns
1	IGSF3	G/A	rs699785	A	A allele: low BMI (P=0.0038)	ns	ns	A allele (P=0.0034)	A allele (P=0.042)	A allele (P=0.0034)
1	CCT3	T/C	rs11548200	T	T allele: low BMI (P=1.4e-8); low body fat percentage (P=1.7e-10)	T allele: ALM (P=0.00042)	ns	ns	ns	ns
10	CRTAC1	A/G	rs2439823	A	A allele: low BMI (P=1.5e-19); low body fat percentage (P=1.0e-15)	G allele: whole body fat-free mass (P=1.7e-8)	A allele (P=0.0012)	ns	ns	ns
1	ADAM15	G/A	rs11264302	G	G allele: low BMI (P=0.000033); low arm fat percentage (P=0.0049)	A allele: ALM (P=0.000011)	ns	ns	ns	ns
6	C6orf106	A/G	rs205262	A	A allele: low BMI (P=9.4e-29); low body fat percentage (P=1.7e-22)	G allele: ALM (P=1.2e-14)	ns	G allele (P=3.7e-7)	ns	ns
14	AKAP6	C/T	rs12883788	C	C allele: low BMI (P=1.5e-15); low body fat percentage (P=6.6e-12)	T allele: whole body fat-free mass (P=0.0000011)	T allele (P=0.0003)	ns	ns	ns
19	CRTC1	T/A	rs11881338	A	A allele: low BMI (P=2.9e-14); low body fat percentage (P=1.5e-11)	T allele: whole body fat-free mass (P=0.0000044)	ns	ns	ns	ns
14	NRXN3	G/A	rs8011870	G	ns	ns	ns	ns	ns	ns
Legend: ns: nonsignificant (p > 0.05)
In red: opposite associations (i.e. brisk walking alleles are associated with lower fat-free mass, height and hand grip strength.

## Sheet: Table S3
Table S3. Genes containing SNPs associated with sprint athlete status.
Gene Symbol	Main action	Function
AUTS2	Neurodevelopment	This gene has been implicated in neurodevelopment (central nervous system)
ZBTB22	Immune response	The protein encoded by this gene resides in the vicinity of the mammalian major histocompatibility complex (MHC) class I loci and are critically involved in the initiation of the adaptive immune response, but the function of the BING1 protein is not known (PMID: 9545376). Also known as BING1.
ADAM15	Cell adhesion	The protein encoded by this gene is a member of the ADAM (A Disintegrin and Metalloprotease Domain) protein family, which are transmembrane glycoproteins known to be involved in cell adhesion and proteolytic ectodomain processing.
CCT3	Neurodevelopment	The protein encoded by this gene is a molecular chaperone. Chaperones are proteins capable of folding or assembling nascent proteins in a higher order structure. Plays a role in actin and tubulin folding (peripheral nervous system).
CRTC1	Metabolism	The product of this gene activates cAMP-response element binding proteins (CREB). Nuclear translocation of CRTC1 resulted in synergistic activation of CREB-mediated transcription. Also known as transducer of regulated CREB activity 1 (TORC1).
AKAP6	Metabolism	This gene encodes a member of the A-kinase anchor protein (AKAP) family. AKAPs are a group of structurally diverse proteins, which have the common function of binding to the regulatory subunit of protein kinase A (PKA) and confining the enzyme to discrete locations within the cell (near its physiological substrates). AKAP6 is the muscle-specific A-kinase anchoring protein (highly expressed in car…
BCL11A	Gene transcription regulation / erythropoiesis	This gene encodes a zinc finger protein that regulates transcription through interaction with COUP-TF proteins (transcription factors members of the steroid/thyroid hormone receptor superfamily), as well as direct, sequence-dependent DNA binding. It is highly expressed in the brain, B-lymphocytes, and the adult erythroid lineage.
SLC39A8	Intracellular transport	This gene encodes a transmembrane protein that acts as a transporter of several divalent cations, including manganese (Mn), zinc (Zn), cadmium (Cd), and iron (Fe), across the plasma membrane.
GDF5	Growth and development	This gene encodes a ligand of the TGF-beta (transforming growth factor-beta) superfamily of proteins. GDF5 regulates the development of cartilage, joints, brown fat, teeth, and the growth of neuronal axons and dendrites. Gdf5 is required for normal formation of bones and joints in the limbs, skull, and axial skeleton (PMID: 12606286).
ZNF568	Gene transcription regulation	This gene belongs to the Kruppel-associated box (KRAB) zinc finger protein family. Members of this family are linked primarily to silencing of endogenous retroelements.
C6orf106	Growth and development	This gene is an inhibitor of the interferon regulatory factor-3 (IRF3)-dependent innate antiviral response. Also known as inflammation and lipid regulator with UBA-like and NBR1-like domains (ILRUN).
NMT1	Metabolism	N-myristoyltransferase 1 (NMT1) catalyzes the transfer of myristate (a rare 14-carbon saturated fatty acid) from CoA to proteins. N-myristoylation appears to be required for full expression of the biologic activities of several N-myristoylated proteins.
CRTAC1	Growth and development	This gene encodes a glycosylated extracellular matrix protein found in the interterritorial matrix of articular deep zone cartilage. CRTAC1 is expressed in bone, cartilage, and cultured chondrocytes (PMID: 11139377). Also known as chondrocyte-expressed protein-68 (CEP-68).
PPARG	Metabolism	This gene encodes a member of the peroxisome proliferator-activated receptor (PPAR) subfamily of nuclear receptors, which have unique functions in the regulation of energy metabolism. They induce proliferation of peroxisomes, organelles that contribute to the oxidation of fatty acids. Highly expressed in adipose tissue.
E2F3	Growth and development	This gene encodes a member of the E2F family of transcription factors. E2F transcription factors are found in most cell types of the body and contribute to cell cycle progression, proliferation, and development.
ARHGAP15	Cell motility	The protein encoded by this gene regulates the activity of RHO GTPases (Cdc42, Rac1 and RhoA), which play a key role in the integration of intracellular signals (transduction pathways), in response to chemical or mechanical stimuli. Rho GTPases are central regulators of actin reorganization and consequently function in cellular processes such as cell migration, cell adhesion, cell polarity and me…
FHL2	Growth and development	This gene encodes a member of the LIM domain-containing proteins, which are involved in cell identity, differentiation, and growth control. LIM domains are thought to function as interaction modules in protein-protein interactions. Also known as DRAL or SLIM3.
IGSF3	Neurodevelopment	The protein encoded by this gene is an immunoglobulin-like membrane protein. IGSF3 is expressed in several organs, including the brain, where it can act as a modulator of neuronal morphogenesis.
NPAS3	Neurodevelopment	This gene encodes a transcription factor of the basic helix-loop-helix/PAS domain family expressed in the developing central nervous system. The encoded protein (transcription factor) may regulate genes involved in neurogenesis.
NRXN3	Neurodevelopment	This gene encodes a member of a family of proteins called neurexins, which function in the nervous system as receptors and cell adhesion molecules. Neuroxins function as important synapse organizers.

## Sheet: Table S4
Table S4. Association of top 15 SNPs with muscle fiber characteristics in 67 physically active men.
Chromosome	Gene or near gene	Alleles	SNP	Allele associated with increased walking speed (Timmins et al. 2020) and elite sprinter status (current study)	P value for association with increased proportion of fast-twitch muscle fibers in the current study (adj. for age)	P value for association with increased proportion of slow-twitch muscle fibers in the current study (adj. for age)
2	FHL2	C/T	rs55680124	C	0.956	0.628
4	SLC39A8	C/T	rs13107325	C	0.394	0.415
6	E2F3	C/T	rs4134943	T	0.363	0.285
19	ZNF568	A/C	rs1667369	A	0.261	0.209
20	GDF5	A/G	rs143384	G	0.791	0.357
3	PPARG	C/T	rs2920503	T	0.336	0.318
7	AUTS2	A/G	rs10452738	A	0.331	0.341
1	IGSF3	G/A	rs699785	A	0.042* (A allele)	0.119
1	CCT3	T/C	rs11548200	T	0.681	0.544
10	CRTAC1	A/G	rs2439823	A	0.109	0.121
1	ADAM15	G/A	rs11264302	G	0.066	0.164
6	C6orf106	A/G	rs205262	A	0.731	0.682
14	AKAP6	C/T	rs12883788	C	0.498	0.56
19	CRTC1	T/A	rs11881338	A	0.861	0.802
14	NRXN3	G/A	rs8011870	G	0.946	0.947
Legend: *significant (p > 0.05)
